# Supplementary material for: Vitamin K1 Administration Increases the Level of Circulating Carboxylated Osteocalcin in Critically Ill Patients
Source: Nutrients. 2025 Jan 19;17(2):348. doi: 10.3390/nu17020348 (PMC11768845; doi:10.3390/nu17020348)
Supplement: Supplementary file 1 [file nutrients-17-00348-s001.zip]

Archive with 1 entries (1 files):
- nutrients-3418586-supplementary.pdf
